# Supplementary material for: Unbiased Characterization of Anopheles Mosquito Blood Meals by Targeted High-Throughput Sequencing
Source: PLoS Negl Trop Dis. 2016 Mar 10;10(3):e0004512. doi: 10.1371/journal.pntd.0004512 (PMC4786206; doi:10.1371/journal.pntd.0004512)
Supplement: S1 Table — (XLSX) [file pntd.0004512.s001.xlsx]

## Sheet: Sheet1
Primer Name	Primer
16SmamF	CTTTCCCTACACGACGCTCTTCCGATCTCGGTTGGGGTGACCTCGGA
16SmamR	GTGACTGGAGTTCAGACGTGTGCTCTTCCGATCTGCTGTTATCCCTAGGGTAACT
huPNG_103F	CTTTCCCTACACGACGCTCTTCCGATCTTACTGCCAGCCACCATGAAT
huPNG_402r	GTGACTGGAGTTCAGACGTGTGCTCTTCCGATCTGGTCAAGGGACCCCTATCTG
Sequences in red and blue are the 5-end tails that are complementary to Illumina the forward and reverse Illumina sequencing primers, respectively
