# Supplementary material for: Unbiased Characterization of Anopheles Mosquito Blood Meals by Targeted High-Throughput Sequencing
Source: PLoS Negl Trop Dis. 2016 Mar 10;10(3):e0004512. doi: 10.1371/journal.pntd.0004512 (PMC4786206; doi:10.1371/journal.pntd.0004512)
Supplement: S2 Table — (XLSX) [file pntd.0004512.s002.xlsx]

## Sheet: Sheet1
	Artiodactyla	Carnivora	Cetacea	Chiroptera	Dasyuromorphia	Didelphimorphia	Diprotodontia	Insectivora	Lagomorpha	Macroscelidea	Peramelemorphia	Perissodactyla	Primates	Rodentia	Scandentia
Artiodactyla	0.13
Carnivora	0.22	0.17
Cetacea	0.26	0.24	0.06
Chiroptera	0.27	0.24	0.25	0.24
Dasyuromorphia	0.32	0.27	0.23	0.31	0.1
Didelphimorphia	0.28	0.29	0.28	0.31	0.25	0.11
Diprotodontia	0.29	0.31	0.29	0.32	0.23	0.14	0.09
Insectivora	0.3	0.31	0.24	0.3	0.27	0.29	0.31	0.21
Lagomorpha	0.3	0.25	0.29	0.3	0.27	0.28	0.32	0.34	0.11
Macroscelidea	0.25	0.27	0.24	0.29	0.26	0.25	0.33	0.29	0.3	0.14
Peramelemorphia	0.31	0.3	0.26	0.31	0.2	0.15	0.14	0.29	0.27	0.26	0.11
Perissodactyla	0.22	0.17	0.22	0.24	0.24	0.28	0.29	0.29	0.26	0.26	0.28	0.1
Primates	0.27	0.27	0.27	0.29	0.28	0.27	0.3	0.29	0.29	0.26	0.28	0.25	0.24
Rodentia	0.28	0.29	0.27	0.32	0.29	0.28	0.31	0.29	0.3	0.29	0.28	0.28	0.31	0.27
Scandentia	0.23	0.26	0.29	0.3	0.3	0.27	0.3	0.33	0.3	0.26	0.29	0.24	0.27	0.31	0.17
