# Supplementary material for: Unbiased Characterization of Anopheles Mosquito Blood Meals by Targeted High-Throughput Sequencing
Source: PLoS Negl Trop Dis. 2016 Mar 10;10(3):e0004512. doi: 10.1371/journal.pntd.0004512 (PMC4786206; doi:10.1371/journal.pntd.0004512)
Supplement: S3 Table — Note that when the sequences generated matched several species equally well, these are all indicated. (XLSX) [file pntd.0004512.s003.xlsx]

## Sheet: Sheet1
General Name	Species	Average # of reads	# of Samples Detected	Percent Identity
Bat	Dobsonia moluccensis	2664	1	100
Bat	Dobsonia praedatrix	1916	1	94.4
Common spotted cuscus	Spilocuscus rufoniger	7599	1	93.5
Dog	Canis lupus/Canis aureus/Canidae	53933.9	60	100
Dog	Canis lupus	29706.1	59	100
Dog	Canis latrans	135.3	54	100
Dog	Canis aureus	75.5	51	100
Dog	Canis lupus/Canis aureus	63.7	43	98.9
Dog	Canis lupus/Canis latrans/Canis aureus/Canidae	30.8	37	98.9
Dog	Canis latrans/Canis aureus	25.6	25	97.8
Dog	Canis latrans/Canis aureus/Canis lupus	20.2	17	95.7
Dog	Canis latrans/Canis lupus	6.5	4	98.9
Dog	Canis aureus/Canis lupus	5	1	95.7
Human	Homo sapiens	70405.7	201	100
Human	Pan troglodytes/Homo sapiens	1386.1	185	100
Human	Pongo abelii/Homo sapiens	213.3	138	100
Human	Pan troglodytes	182.5	136	100
Human	Homo sapiens/Pan troglodytes	34.8	110	98.9
Human	Homo sapiens/Gorilla gorilla	11.3	7	100
Mouse	Mus musculus	3217.8	5	100
Pig	Sus scrofa/Sus barbatus/Scolothrips takahashii/Sus philippensis	55523.3	111	100
Pig	Sus scrofa	19298.6	109	100
Pig	Sus scrofa/Sus barbatus/Scolothrips takahashii/Sus philippensis/Sus cebifrons	320.2	104	98.9
Pig	Potamochoerus porcus/Potamochoerus larvatus	119.7	95	94.7
Pig	Sus scrofa/Sus celebensis	110.7	104	100
Pig	Babyrousa babyrussa	93.7	95	92.6
Pig	Sus verrucosus	62.5	101	100
Pig	Sus scrofa/Sus verrucosus/Sus barbatus/Scolothrips takahashii/Sus philippensis	42.2	97	98.9
Pig	Babyrousa celebensis	34.5	89	91.6
Pig	Potamochoerus porcus	30.3	89	92.6
Pig	Sus scrofa/Sus verrucosus	27.7	87	95.7
Pig	Sus scrofa/Babyrousa babyrussa	24.3	93	94.7
Pig	Potamochoerus porcus/Babyrousa babyrussa/Potamochoerus larvatus	15.2	76	93.7
Pig	Sus scrofa/Sus celebensis/Sus barbatus/Scolothrips takahashii/Sus philippensis	14.2	70	98.9
Pig	Sus scrofa/Sus philippensis	9.9	61	90.5
Pig	Sus cebifrons	5	1	90.5
Pig	Sus scrofa/Potamochoerus porcus/Potamochoerus larvatus/Sus barbatus/Scolothrips takahashii/Sus philippensis	5	1	92.6
