# Supplementary material for: Unbiased Characterization of Anopheles Mosquito Blood Meals by Targeted High-Throughput Sequencing
Source: PLoS Negl Trop Dis. 2016 Mar 10;10(3):e0004512. doi: 10.1371/journal.pntd.0004512 (PMC4786206; doi:10.1371/journal.pntd.0004512)
Supplement: S4 Table — (XLSX) [file pntd.0004512.s004.xlsx]

## Sheet: Supplemental_table_4
Sample ID	Collection site	Species	Bat	Common spotted cuscus	Cat	Dog	Human	Mouse	Pig	Total number of reads
HAS2391	Dimer	An. punctulatus s.s.	0	0	0	230	12129	212	314	12885
HAS2445	Dimer	An. punctulatus s.s.	0	0	0	138	109759	90	293	110280
HAS2531	Dimer	An. punctulatus s.s.	0	0	0	110	103278	132	55	103575
HAS2661	Dimer	An. punctulatus s.s.	0	0	0	163	111395	15	1646	113219
HAS2662	Dimer	An. punctulatus s.s.	0	0	0	168814	1059	24	97	169994
HAS2663	Dimer	An. punctulatus s.s.	0	0	0	159	240125	19	85	240388
HAS2722	Dimer	An. punctulatus s.s.	0	0	0	18777	1674	314	141	20906
HAS2726	Dimer	An. farauti s.s.	0	0	0	37	44854	0	109	45000
HAS2735	Dimer	An. punctulatus s.s.	0	0	0	249	108348	264	637	109498
HAS2942	Dimer	An. punctulatus s.s.	0	0	0	111417	1105	8	69058	181588
HAS2943	Dimer	An. punctulatus s.s.	0	0	0	45	154238	0	5	154288
HAS2946	Dimer	An. punctulatus s.s.	0	0	0	144	108457	19	204	108833
HAS2952	Dimer	An. punctulatus s.s.	0	0	0	139	127972	66	54	128231
HAS2954	Dimer	An. punctulatus s.s.	0	0	0	202937	4403	103	1941	209384
HAS2955	Dimer	An. punctulatus s.s.	0	0	0	129062	18982	147	884	149075
HAS2956	Dimer	An. punctulatus s.s.	0	0	0	146597	2376	45	629	149647
HAS2957	Dimer	An. punctulatus s.s.	0	0	0	183699	1401	137	458	185695
HAS2958	Dimer	An. punctulatus s.s.	0	0	0	195985	353	17	39	196394
HAS3305	Dimer	An. punctulatus s.s.	0	0	0	40	126135	176	0	126351
HAS3308	Dimer	An. punctulatus s.s.	0	0	0	176961	428	41	686	178116
HAS3309	Dimer	An. punctulatus s.s.	0	0	0	125	260385	20	18	260548
HAS3310	Dimer	An. punctulatus s.s.	0	0	0	9	2318	0	1000	3327
HAS3333	Dimer	An. punctulatus s.s.	0	0	0	24	65724	0	20	65768
HAS3422	Dimer	An. punctulatus s.s.	0	0	0	13	931	285	6	1235
HAS3427	Dimer	An. koliensis	0	0	0	86	230073	34	105	230298
HAS3431	Dimer	An. punctulatus s.s.	0	0	0	148	155244	31	54	155477
HAS3434	Dimer	An. punctulatus s.s.	0	0	0	131443	374	0	15768	147585
HAS3673	Dimer	An. punctulatus s.s.	0	0	0	813	3004	83	949	4849
HAS3679	Dimer	An. koliensis	0	0	0	307	197615	5	12	197939
HAS3680	Dimer	An. koliensis	0	0	52	1567	4755	210	977	7561
HAS3684	Dimer	An. koliensis	0	0	0	49	215551	9	30	215639
HAS4077	Dimer	An. punctulatus s.s.	0	0	0	53	78350	0	1298	79701
HAS4078	Dimer	An. punctulatus s.s.	0	0	0	163816	794	0	26909	191519
HAS4081	Dimer	An. punctulatus s.s.	0	0	0	37290	270	0	22326	59886
HAS4298	Dimer	An. punctulatus s.s.	0	0	0	96429	517	0	102754	199700
HAS4299	Dimer	An. punctulatus s.s.	0	0	0	93060	270	0	33342	126672
HAS4300	Dimer	An. koliensis	0	0	0	206063	3737	0	71	209871
HAS4302	Dimer	An. punctulatus s.s.	0	0	0	109	13080	454	174	13817
HAS0462	Kokofine	An. farauti 4	0	0	0	0	18428	0	0	18428
HAS0463	Kokofine	An. farauti 4	0	0	0	0	36699	0	0	36699
HAS0464	Kokofine	An. farauti 4	0	0	0	0	36977	0	0	36977
HAS0465	Kokofine	An. farauti 4	0	0	0	0	16263	0	0	16263
HAS0469	Kokofine	An. farauti 4	0	0	0	16	14075	6	0	14097
HAS0472	Kokofine	An. farauti 4	0	0	0	0	16474	0	0	16474
HAS0473	Kokofine	An. farauti 4	0	0	0	0	29742	0	0	29742
HAS0474	Kokofine	An. farauti 4	0	0	0	0	11657	0	0	11657
HAS0476	Kokofine	An. farauti 4	0	0	0	0	23980	0	0	23980
HAS0477	Kokofine	An. farauti 4	0	0	0	0	16168	0	0	16168
HAS0478	Kokofine	An. farauti 4	0	0	0	12	32482	0	0	32494
HAS0479	Kokofine	An. farauti 4	0	0	0	0	31667	0	0	31667
HAS0480	Kokofine	An. farauti 4	0	0	0	0	21794	0	0	21794
HAS0481	Kokofine	An. farauti 4	0	0	0	0	2165	0	11873	14038
HAS0483	Kokofine	An. farauti 4	0	0	0	26591	35	0	0	26626
HAS0485	Kokofine	An. farauti 4	0	0	0	0	25132	0	0	25132
HAS0486	Kokofine	An. farauti 4	0	0	0	0	39543	0	0	39543
HAS0519	Kokofine	An. farauti 4	0	0	0	0	139	0	41168	41307
HAS0520	Kokofine	An. farauti 4	0	0	0	39	11744	0	0	11783
HAS0521	Kokofine	An. farauti 4	0	0	0	0	29605	10	0	29615
HAS0522	Kokofine	An. farauti 4	0	0	0	0	11772	0	0	11772
HAS0524	Kokofine	An. farauti 4	0	0	0	0	4765	0	0	4765
HAS0527	Kokofine	An. farauti 4	0	0	0	0	66716	0	0	66716
HAS0528	Kokofine	An. farauti 4	0	0	0	38641	35	0	0	38676
HAS0529	Kokofine	An. farauti 4	0	0	0	0	31609	0	0	31609
HAS0530	Kokofine	An. farauti 4	0	0	0	0	40492	0	0	40492
HAS0545	Kokofine	An. farauti 4	0	0	0	0	16385	0	0	16385
HAS0548	Kokofine	An. farauti 4	0	0	0	0	21694	0	0	21694
HAS0554	Kokofine	An. farauti 4	0	0	0	10	22383	0	10	22403
HAS0555	Kokofine	An. farauti 4	0	0	0	17442	122	0	0	17564
HAS0556	Kokofine	An. farauti 4	0	0	0	0	17652	0	0	17652
HAS0557	Kokofine	An. farauti 4	0	0	0	0	29325	0	0	29325
HAS0560	Kokofine	An. koliensis	0	0	0	0	7084	0	0	7084
HAS0566	Kokofine	An. farauti 4	0	0	0	0	7701	0	0	7701
HAS0568	Kokofine	An. farauti 4	0	0	0	13	9795	0	0	9808
HAS0570	Kokofine	An. farauti 4	0	0	0	0	19089	0	0	19089
HAS0572	Kokofine	An. koliensis	0	0	0	13083	17559	0	0	30642
HAS0573	Kokofine	An. farauti 4	0	0	0	0	90	0	29422	29512
HAS0574	Kokofine	An. farauti 4	0	0	0	0	38	0	29906	29944
HAS0653	Kokofine	An. farauti 4	0	0	0	0	18094	0	0	18094
HAS0654	Kokofine	An. farauti 4	0	0	0	0	9784	0	0	9784
HAS0661	Kokofine	An. farauti 4	0	0	0	0	22276	0	0	22276
HAS0662	Kokofine	An. farauti 4	0	0	0	0	30098	0	0	30098
HAS0664	Kokofine	An. farauti 4	0	0	0	0	16276	0	0	16276
HAS0666	Kokofine	An. farauti 4	0	0	0	0	25292	0	0	25292
HAS0667	Kokofine	An. farauti 4	0	0	0	0	29082	0	0	29082
HAS0668	Kokofine	An. farauti 4	0	0	0	0	17452	0	20661	38113
HAS0669	Kokofine	An. farauti 4	0	0	0	0	22365	0	0	22365
HAS0670	Kokofine	An. farauti 4	0	0	0	0	42135	0	0	42135
HAS0671	Kokofine	An. farauti 4	0	0	0	0	37824	0	0	37824
HAS0673	Kokofine	An. farauti 4	0	0	0	4572	21419	5	0	25996
HAS0674	Kokofine	An. farauti 4	0	0	0	0	31619	0	18	31637
HAS0675	Kokofine	An. farauti 4	0	0	0	0	17973	0	0	17973
HAS0676	Kokofine	An. farauti 4	0	0	0	331	5779	0	0	6110
HAS0678	Kokofine	An. farauti 4	0	0	0	0	38919	0	0	38919
HAS0679	Kokofine	An. farauti 4	0	0	0	0	21694	0	0	21694
HAS0681	Kokofine	An. farauti 4	0	0	0	0	59610	20	0	59630
HAS0686	Kokofine	An. farauti 4	0	0	0	0	38360	0	0	38360
HAS0687	Kokofine	An. farauti 4	0	0	0	0	85612	0	0	85612
HAS0688	Kokofine	An. farauti 4	0	0	0	0	34126	0	0	34126
HAS0691	Kokofine	An. farauti 4	0	0	0	0	44900	0	0	44900
HAS0692	Kokofine	An. farauti 4	0	0	0	0	30969	0	0	30969
HAS0118	Matukar	An. farauti s.s.	0	0	0	0	28001	166	783	28950
HAS0120	Matukar	An. farauti s.s.	0	0	0	103	13840	87	892	14922
HAS0126	Matukar	An. farauti s.s.	0	0	0	5	60347	101	146	60599
HAS0138	Matukar	An. farauti s.s.	0	0	0	385	99793	12810	384	113372
HAS0140	Matukar	An. farauti s.s.	0	0	0	10	58295	165	6	58476
HAS0143	Matukar	An. farauti s.s.	0	0	0	883	30618	177	884	32562
HAS0144	Matukar	An. farauti s.s.	0	0	0	1025	74401	475	1811	77712
HAS0148	Matukar	An. farauti s.s.	0	0	0	41497	17343	524	198	59562
HAS0155	Matukar	An. farauti s.s.	0	0	0	265	126638	248	92	127243
HAS0158	Matukar	An. farauti s.s.	0	0	0	5	16973	162	1513	18653
HAS0160	Matukar	An. farauti s.s.	0	0	0	2014	2948	304	1978	7244
HAS0168	Matukar	An. farauti s.s.	0	0	0	6	37912	759	629	39306
HAS0181	Matukar	An. farauti s.s.	0	0	0	279	2683	226	80440	83628
HAS0278	Matukar	An. farauti s.s.	0	0	0	142	2017	47	672	2905
HAS0285	Matukar	An. farauti s.s.	0	0	0	227	218264	423	107	219021
HAS0288	Matukar	An. punctulatus s.s.	0	0	0	53	208891	52	515	209520
HAS0300	Matukar	An. farauti s.s.	0	0	0	28	166764	30	92	166914
HAS0302	Matukar	An. farauti s.s.	0	0	0	78	2413	0	89813	92304
HAS0359	Matukar	An. farauti s.s.	0	0	0	243	1272	0	89456	90971
HAS0363	Matukar	An. farauti s.s.	0	0	0	433	39091	0	37	39561
HAS2056	Matukar	An. farauti s.s.	0	0	0	92417	580	131	23	93151
HAS2071	Matukar	An. farauti s.s.	0	0	0	429	40771	66	1423	42689
HAS2084	Matukar	An. farauti s.s.	0	0	0	1426	12151	160	3057	16813
HAS2095	Matukar	An. farauti s.s.	0	0	0	1253	5833	0	1442	8528
HAS2147	Matukar	An. farauti s.s.	0	0	0	6930	59669	237	16383	83219
HAS2165	Matukar	An. farauti s.s.	0	0	0	1170	21766	286	836	24058
HAS2175	Matukar	An. farauti s.s.	0	0	0	58701	90479	2791	1107	153078
HAS2184	Matukar	An. farauti s.s.	0	0	0	172	154766	108	43	155089
HAS2198	Matukar	An. farauti s.s.	0	0	0	111298	2435	23	616	114372
HAS2221	Matukar	An. farauti s.s.	0	0	0	0	8293	349	275	8917
HAS2231	Matukar	An. farauti s.s.	0	0	0	1047	8245	146	0	9438
HAS2274	Matukar	An. farauti s.s.	0	0	0	53792	496	116	8990	63394
HAS2275	Matukar	An. farauti s.s.	0	0	0	0	2553	197	911	3661
HAS2277	Matukar	An. farauti s.s.	0	0	0	39	104634	42	121	104836
HAS2281	Matukar	An. farauti s.s.	0	0	0	10	112790	187	51	113038
HAS2284	Matukar	An. farauti s.s.	0	0	0	20	67274	0	10	67304
HAS2297	Matukar	An. farauti s.s.	0	0	0	240081	800	75	181	241164
HAS2302	Matukar	An. farauti s.s.	0	0	0	787	63191	36	5	64019
HAS2303	Matukar	An. farauti s.s.	0	0	0	101556	763	63	5	102387
HAS2308	Matukar	An. farauti s.s.	0	0	0	715	87199	72	6	87992
HAS2309	Matukar	An. farauti s.s.	0	0	0	117	83124	255	6	83502
HAS2314	Matukar	An. farauti s.s.	0	0	0	3493	14252	272	1000	19017
HAS2321	Matukar	An. farauti s.s.	0	0	0	66	88523	17	6	88612
HAS2325	Matukar	An. farauti s.s.	0	0	0	135615	563	0	9	136187
HAS2335	Matukar	An. farauti s.s.	0	0	0	923	42506	230	551	44210
HAS2338	Matukar	An. farauti s.s.	0	0	0	79	90224	259	12	90574
HAS2356	Matukar	An. farauti s.s.	0	0	0	100709	812	14	68	101603
HAS2406	Mirap	An. farauti s.s.	0	0	0	10	183664	107	43	183824
HAS2431	Mirap	An. farauti s.s.	0	0	0	0	41632	0	7	41639
HAS2456	Mirap	An. farauti s.s.	0	0	0	51	211708	6	82	211847
HAS2479	Mirap	An. farauti s.s.	0	0	0	6	151045	0	470	151521
HAS2484	Mirap	An. farauti s.s.	0	0	0	0	1541	0	93127	94668
HAS2491	Mirap	An. farauti s.s.	0	0	0	0	1466	0	187967	189433
HAS2518	Mirap	An. farauti s.s.	0	0	0	9	165690	0	63	165762
HAS2550	Mirap	An. farauti s.s.	0	0	0	96	1610	0	210	1916
HAS2573	Mirap	An. farauti s.s.	0	0	0	9	210314	0	136	210459
HAS2577	Mirap	An. farauti s.s.	0	0	0	21	192524	0	100	192645
HAS2580	Mirap	An. farauti s.s.	0	0	0	23	136188	0	50	136261
HAS2581	Mirap	An. farauti s.s.	0	0	0	116	80278	184	20	80598
HAS2594	Mirap	An. farauti s.s.	0	0	0	14	107970	0	45	108029
HAS2599	Mirap	An. farauti s.s.	0	0	0	17	172991	0	166	173174
HAS2618	Mirap	An. farauti s.s.	0	0	0	0	119723	0	38	119761
HAS2619	Mirap	An. farauti s.s.	0	0	0	0	2765	0	92	2857
HAS2634	Mirap	An. farauti s.s.	0	0	0	15	269656	33	65	269769
HAS2641	Mirap	An. farauti s.s.	0	0	0	0	1390	0	51227	52617
HAS2746	Mirap	An. farauti s.s.	0	0	0	10	870	0	103548	104428
HAS2747	Mirap	An. farauti s.s.	0	0	0	104	715	0	57197	58016
HAS2748	Mirap	An. farauti s.s.	0	0	0	11	171199	0	110	171320
HAS2749	Mirap	An. farauti s.s.	0	0	0	80810	12990	0	36738	130538
HAS2755	Mirap	An. farauti s.s.	0	0	0	0	1024	0	108809	109833
HAS2756	Mirap	An. farauti s.s.	0	0	0	26274	2185	0	2058	30517
HAS2757	Mirap	An. farauti s.s.	0	0	0	36505	1438	0	9520	47463
HAS2760	Mirap	An. farauti s.s.	0	0	0	0	851	0	29045	29896
HAS2761	Mirap	An. farauti s.s.	0	0	0	17	1975	0	120966	122958
HAS2762	Mirap	An. farauti s.s.	0	0	0	0	857	0	35395	36252
HAS2764	Mirap	An. farauti s.s.	0	0	0	37541	1552	0	72740	111833
HAS2765	Mirap	An. farauti s.s.	0	0	0	94479	597	0	206	95282
HAS2766	Mirap	An. farauti s.s.	0	0	0	32	1978	0	109259	111269
HAS2767	Mirap	An. farauti s.s.	0	0	0	17	90691	0	278	90986
HAS2770	Mirap	An. farauti s.s.	0	0	0	65972	518	0	66780	133270
HAS2771	Mirap	An. farauti s.s.	0	0	0	0	696	0	32601	33297
HAS2772	Mirap	An. farauti s.s.	0	0	0	0	153	0	132487	132640
HAS2774	Mirap	An. farauti s.s.	0	0	0	781	1007	0	90542	92330
HAS2775	Mirap	An. farauti s.s.	0	0	0	30	12484	0	123	12637
HAS2776	Mirap	An. farauti s.s.	0	0	0	28342	9236	6	10629	48213
HAS2779	Mirap	An. farauti s.s.	0	0	0	0	674	0	81112	81786
HAS2780	Mirap	An. farauti s.s.	0	0	0	10	2905	0	9226	12141
HAS2791	Mirap	An. farauti s.s.	0	0	0	13	365306	0	360	365679
HAS2802	Mirap	An. farauti s.s.	0	0	0	0	2071	356	299	2726
HAS2803	Mirap	An. farauti s.s.	0	0	0	63609	20953	0	134	84696
HAS2807	Mirap	An. farauti s.s.	0	0	0	66	450	44	92590	93150
HAS2808	Mirap	An. farauti s.s.	0	0	0	52001	655	0	219	52875
HAS2814	Mirap	An. farauti s.s.	0	0	0	19	948	0	65124	66091
HAS2815	Mirap	An. farauti s.s.	0	0	0	74852	1030	0	2676	78558
HAS2816	Mirap	An. farauti s.s.	0	0	0	171	331	0	137912	138414
HAS2817	Mirap	An. farauti s.s.	0	0	0	0	4619	0	31780	36399
HAS2822	Mirap	An. farauti s.s.	0	0	0	117	1327	0	128214	129658
HAS2823	Mirap	An. farauti s.s.	0	0	0	0	1640	28	106608	108276
HAS2824	Mirap	An. farauti s.s.	0	0	0	15	1642	49	112923	114629
HAS2827	Mirap	An. farauti s.s.	0	0	0	0	1058	0	58728	59786
HAS2828	Mirap	An. farauti s.s.	0	0	70	7	141073	0	1860	143010
HAS2829	Mirap	An. farauti s.s.	0	0	0	109	1574	0	103069	104752
HAS2830	Mirap	An. farauti s.s.	0	0	0	5	736	0	102660	103401
HAS2831	Mirap	An. farauti s.s.	0	0	0	0	1799	0	10499	12298
HAS2832	Mirap	An. farauti s.s.	0	0	0	541	28322	0	41665	70528
HAS2833	Mirap	An. farauti s.s.	0	0	0	9	2125	0	112810	114944
HAS2834	Mirap	An. farauti s.s.	0	0	0	0	394	0	211816	212210
HAS2835	Mirap	An. farauti s.s.	0	0	0	107	2811	0	57396	60314
HAS2839	Mirap	An. farauti s.s.	0	0	0	8	5405	0	173535	178948
HAS2840	Mirap	An. farauti s.s.	0	0	0	0	2731	210	126172	129113
HAS2841	Mirap	An. farauti s.s.	0	0	0	5	1208	0	121220	122433
HAS2842	Mirap	An. farauti s.s.	0	0	1434	24	25652	0	118866	145976
HAS2844	Mirap	An. farauti s.s.	0	0	0	7	1023	0	95948	96978
HAS2847	Mirap	An. farauti s.s.	0	0	0	172837	457	0	97	173391
HAS2849	Mirap	An. farauti s.s.	0	0	0	0	164693	0	114	164807
HAS2850	Mirap	An. farauti s.s.	0	0	0	0	1142	0	222	1364
HAS2851	Mirap	An. farauti s.s.	0	0	0	96043	108	0	125	96276
HAS2852	Mirap	An. farauti s.s.	0	0	0	5	32	0	125390	125427
HAS2853	Mirap	An. farauti s.s.	0	0	0	0	1069	0	87672	88741
HAS2854	Mirap	An. farauti s.s.	0	0	0	0	846	39	79896	80781
HAS2855	Mirap	An. farauti s.s.	0	0	0	123311	169	0	156	123636
HAS2856	Mirap	An. farauti s.s.	0	0	0	118	6315	1860	75939	84477
HAS2857	Mirap	An. farauti s.s.	0	0	0	14	5770	0	20007	25791
HAS2858	Mirap	An. farauti s.s.	0	0	0	18	761	0	128109	128888
HAS2859	Mirap	An. farauti s.s.	0	0	0	0	1097	0	75100	76197
HAS2860	Mirap	An. farauti s.s.	0	0	0	146352	679	0	134	147165
HAS2861	Mirap	An. farauti s.s.	0	0	0	0	1215	0	135101	136316
HAS2863	Mirap	An. farauti s.s.	0	0	0	0	252	0	162030	162282
HAS2864	Mirap	An. farauti s.s.	0	0	0	6	510	0	138141	138657
HAS2865	Mirap	An. farauti s.s.	4580	0	0	6	361	0	32262	37209
HAS2866	Mirap	An. farauti s.s.	0	0	0	0	1045	51	89362	90458
HAS2997	Mirap	An. farauti s.s.	0	0	0	0	129	36	73074	73239
HAS2999	Mirap	An. farauti s.s.	0	0	0	6	2181	0	171816	174003
HAS3000	Mirap	An. farauti s.s.	0	0	0	51	2525	58	74627	77261
HAS3001	Mirap	An. farauti s.s.	0	0	0	21	1508	0	211752	213281
HAS3002	Mirap	An. farauti s.s.	0	0	0	25648	3638	0	16972	46258
HAS3004	Mirap	An. farauti s.s.	0	0	0	157388	1154	0	316	158858
HAS3005	Mirap	An. farauti s.s.	0	0	0	18	112351	0	240	112609
HAS3006	Mirap	An. farauti s.s.	0	0	0	7477	418	0	110495	118390
HAS3007	Mirap	An. farauti s.s.	0	0	0	61	269	0	188667	188997
HAS3008	Mirap	An. farauti s.s.	0	0	0	0	1188	0	87321	88509
HAS3010	Mirap	An. farauti s.s.	0	0	0	74	10059	0	77	10210
HAS3013	Mirap	An. farauti s.s.	0	0	0	0	1551	0	80211	81762
HAS3014	Mirap	An. farauti s.s.	0	0	0	0	441	0	120662	121103
HAS3015	Mirap	An. farauti s.s.	0	0	0	0	28767	0	56286	85053
HAS3017	Mirap	An. farauti s.s.	0	0	0	0	111079	0	110	111189
HAS3018	Mirap	An. farauti s.s.	0	0	0	0	22601	0	34	22635
HAS3020	Mirap	An. farauti s.s.	0	0	0	7	976	0	72841	73824
HAS3022	Mirap	An. farauti s.s.	0	0	0	0	61105	0	333	61438
HAS3023	Mirap	An. farauti s.s.	0	0	0	16	132791	0	359	133166
HAS3044	Mirap	An. farauti s.s.	0	0	0	71	150081	0	280	150432
HAS3045	Mirap	An. farauti s.s.	0	0	0	0	33	0	43361	43394
HAS3046	Mirap	An. farauti s.s.	0	0	0	59290	299	0	110276	169865
HAS3049	Mirap	An. farauti s.s.	0	0	0	48673	47	0	118	48838
HAS3051	Mirap	An. farauti s.s.	0	0	0	104	12	0	106148	106264
HAS3056	Mirap	An. farauti s.s.	0	0	0	27	315	0	108608	108950
HAS3057	Mirap	An. farauti s.s.	0	0	0	38	122209	0	117	122364
HAS3075	Mirap	An. farauti s.s.	0	0	0	0	336	0	21390	21726
HAS3077	Mirap	An. farauti s.s.	0	0	0	5	258	39	22273	22575
HAS3081	Mirap	An. farauti s.s.	0	0	0	31	173	0	27448	27652
HAS3082	Mirap	An. farauti s.s.	0	0	0	41119	697	0	54	41870
HAS3108	Mirap	An. farauti s.s.	0	0	0	259	129471	259	140	130129
HAS3109	Mirap	An. farauti s.s.	0	0	0	192	472	0	70474	71138
HAS3112	Mirap	An. farauti s.s.	0	0	0	56	118	0	170282	170456
HAS3113	Mirap	An. farauti s.s.	0	0	0	87	1380	0	106924	108391
HAS3114	Mirap	An. farauti s.s.	0	0	0	159475	521	0	134	160130
HAS3115	Mirap	An. farauti s.s.	0	0	0	0	333	0	118010	118343
HAS3116	Mirap	An. farauti s.s.	0	0	0	47	65	0	150939	151051
HAS3117	Mirap	An. farauti s.s.	0	0	0	0	9858	0	81183	91041
HAS3119	Mirap	An. farauti s.s.	0	0	0	5	125	0	110585	110715
HAS3120	Mirap	An. farauti s.s.	0	7599	0	32	6558	0	44359	58548
HAS3121	Mirap	An. farauti s.s.	0	15	0	0	259	0	156755	157029
HAS3857	Mirap	An. koliensis	0	0	0	0	83088	13	79	83180
HAS3916	Mirap	An. punctulatus s.s.	0	0	0	9	146258	11	280	146558
HAS0022	Wasab	An. punctulatus s.s.	0	0	0	818	94881	32	12	95743
HAS0026	Wasab	An. punctulatus s.s.	0	0	0	575	92818	0	10	93403
HAS0033	Wasab	An. punctulatus s.s.	0	0	0	808	130361	1857	60	133086
HAS0049	Wasab	An. punctulatus s.s.	0	0	0	918	69601	0	14	70538
HAS0050	Wasab	An. punctulatus s.s.	0	0	0	117672	1528	94	22	119316
HAS0051	Wasab	An. punctulatus s.s.	0	0	0	84067	904	41	7	85019
HAS0064	Wasab	An. koliensis	0	0	0	112	117231	0	19	117362
HAS0065	Wasab	An. punctulatus s.s.	0	0	0	28	116910	0	12	116950
HAS0111	Wasab	An. punctulatus s.s.	0	0	0	62994	70499	204	13	133710
HAS0231	Wasab	An. punctulatus s.s.	0	0	0	613	147418	175	123	148329
HAS0233	Wasab	An. punctulatus s.s.	0	0	0	226	875	2298	238	3637
HAS0236	Wasab	An. punctulatus s.s.	0	0	0	772	146873	93	67	147805
HAS0237	Wasab	An. punctulatus s.s.	0	0	0	23	96626	51	63	96763
HAS0238	Wasab	An. koliensis	0	0	0	32	81004	23	47	81106
HAS0239	Wasab	An. punctulatus s.s.	0	0	0	526	85980	85	23	86630
HAS0247	Wasab	An. punctulatus s.s.	0	0	0	40645	32159	0	12	72908
HAS0255	Wasab	An. punctulatus s.s.	0	0	0	1063	134693	107	143	136006
HAS0269	Wasab	An. punctulatus s.s.	0	0	0	370	20983	67	110	21530
HAS2006	Wasab	An. punctulatus s.s.	0	0	0	0	175	26	79054	79255
HAS2017	Wasab	An. punctulatus s.s.	0	0	0	50	309	0	64814	65173
HAS2025	Wasab	An. punctulatus s.s.	0	0	0	170	567	31	135070	135838
HAS2034	Wasab	An. punctulatus s.s.	0	0	0	6	1750	140	65203	67099
HAS2103	Wasab	An. punctulatus s.s.	0	0	0	27	120890	0	35	120952
HAS2108	Wasab	An. punctulatus s.s.	0	0	0	215	87170	45	20	87450
HAS2114	Wasab	An. punctulatus s.s.	0	0	0	57	19180	0	553	19790
HAS2385	Wasab	An. koliensis	0	0	0	45	140328	43	370	140786
HAS4421	Wasab	An. koliensis	0	0	0	369	98584	0	45	98998
HAS4436	Wasab	An. punctulatus s.s.	0	0	0	8	85631	8	26	85673
HAS4443	Wasab	An. punctulatus s.s.	0	0	0	23	119670	2056	39	121788
HAS4444	Wasab	An. punctulatus s.s.	0	0	0	79	87384	111	44	87618
HAS4445	Wasab	An. koliensis	0	0	0	18	97190	33	12	97253
HAS4449	Wasab	An. punctulatus s.s.	0	0	0	30	43562	41	37	43670
HAS4454	Wasab	An. punctulatus s.s.	0	0	0	138	121806	22	51	122017
HAS4455	Wasab	An. punctulatus s.s.	0	0	0	63	146502	7	84	146656
HAS4456	Wasab	An. punctulatus s.s.	0	0	0	84	182931	14	51	183080
HAS4457	Wasab	An. koliensis	0	0	0	265	204577	14	48	204904
HAS4461	Wasab	An. koliensis	0	0	0	27	70085	184	31	70327
HAS4464	Wasab	An. punctulatus s.s.	0	0	0	851	126813	24	35	127723
HAS4469	Wasab	An. punctulatus s.s.	0	0	0	556	128029	38	93	128716
HAS4471	Wasab	An. punctulatus s.s.	0	0	0	42	119421	18	131	119612
HAS4472	Wasab	An. punctulatus s.s.	0	0	0	307	1340	340	0	1987
HAS4483	Wasab	An. koliensis	0	0	0	6	172518	0	57	172581
HAS4488	Wasab	An. punctulatus s.s.	0	0	0	14	56860	0	45	56919
HAS4490	Wasab	An. punctulatus s.s.	0	0	0	85	89916	0	46	90047
HAS4491	Wasab	An. punctulatus s.s.	0	0	0	21	191521	0	60	191602
