# Supplementary material for: Unbiased Characterization of Anopheles Mosquito Blood Meals by Targeted High-Throughput Sequencing
Source: PLoS Negl Trop Dis. 2016 Mar 10;10(3):e0004512. doi: 10.1371/journal.pntd.0004512 (PMC4786206; doi:10.1371/journal.pntd.0004512)
Supplement: S5 Table — The table shows, for each mosquito with multiple human mtDNA sequences, the collection site, the mosquito species, the number of nucleotide differences between the two mtDNA sequence and the proportion of the minor sequence. (XLSX) [file pntd.0004512.s005.xlsx]

## Sheet: Sheet1
Sample ID	Village	Species	Nucleotide differences	Proportion minor haplotype
HAS-3305	Dimer	AP	14	0.423
HAS-0247	Wasab	AP	5	0.148
HAS-4444	Wasab	AP	13	0.447
HAS-0530	Kokofine	AF4	1	0.013
HAS-0640	Kokofine	AF4	7	0.07
HAS-0807	Kokofine	AF4	1	0.162
HAS-1736	Kokofine	AF4	1	0.023
HAS-1737	Kokofine	AF4	1	0.02
HAS-0485	Kokofine	AF4	5	0.13
AP is Anopheles punctulatus
AF4 is Anopheles farauti 4
